# Supplementary material for: Plasmalogen Deficiency and Overactive Fatty Acid Elongation Biomarkers in Serum of Breast Cancer Patients Pre- and Post-Surgery—New Insights on Diagnosis, Risk Assessment, and Disease Mechanisms
Source: Cancers (Basel). 2021 Aug 19;13(16):4170. doi: 10.3390/cancers13164170 (PMC8391794; doi:10.3390/cancers13164170)
Supplement: Supplementary file 1 [file cancers-13-04170-s001.zip]

Archive with 1 entries (1 files):
- cancers-1256330.suppl.pdf
